# Supplementary material for: Gluten-free diet exposure prohibits pathobiont expansion and gluten sensitive enteropathy in B cell deficient JH-/- mice
Source: PLoS One. 2022 Mar 24;17(3):e0264977. doi: 10.1371/journal.pone.0264977 (PMC8946719; doi:10.1371/journal.pone.0264977)
Supplement: S1 Table — A Microsoft Excel table is provided that lists the relative abundance of AVS reads by bacterial family across samples is provided. Results of FDR-adjusted multiple hypothesis testing is also provided. (XLSX) [file pone.0264977.s005.xlsx]

## Sheet: SI_Bacterial_Family_Abundance
	GFD	GFD	GFD	GFD	GFD	GFD	GFD	GFD	GFD	GFD	GFD	GFD	GFD	GFD	GFD	GFD	GFD	GFD	GRD	GRD	GRD	GRD	GRD	GRD	GRD	GRD	GRD	GRD	GRD	GRD	GRD	GRD	GRD	GRD	GRD	GRD	t-test (p-value)	FDR (<0.1)
k__Bacteria;p__Bacteroidetes;c__Bacteroidia;o__Bacteroidales;f__S24-7	323	76	33	65	25	48	168	58	158	143	340	211	191	111	180	515	396	242	3229	41	76	912	400	1955	952	481	4154	40	1230	1498	768	1196	913	742	787	772	0.000793177	0.0111045
k__Bacteria;p__Firmicutes;c__Clostridia;o__Clostridiales;f__Peptostreptococcaceae	4403	6890	5147	3773	6012	8529	1871	1833	104	2041	0	574	155	614	112	153	252	58	3053	914	520	1447	126	0	0	0	0	0	0	0	982	44	122	800	1455	27	0.0101833	0.0712829
k__Bacteria;p__Firmicutes;c__Clostridia;o__Clostridiales;f__	16	38	26	61	34	40	13	27	44	21	25	36	2	2	16	8	12	5	170	24	31	243	346	27	94	34	182	63	26	50	25	23	53	0	27	39	0.0150066	0.0700308
k__Bacteria;p__Firmicutes;c__Clostridia;o__Clostridiales;f__Ruminococcaceae	0	13	3	6	16	30	1	23	17	40	12	9	15	8	28	24	19	21	39	11	36	29	42	13	33	16	51	152	20	60	18	26	30	4	13	32	0.0259186	0.0907152
k__Bacteria;p__Firmicutes;c__Clostridia;o__Clostridiales;f__Lachnospiraceae	60	104	20	292	16	166	18	3	95	125	268	55	18	2	7	36	31	4	384	20	144	1323	1497	72	112	64	516	374	117	140	14	212	194	9	33	287	0.0299557	0.083876
k__Bacteria;p__Firmicutes;c__Clostridia;o__Clostridiales;f__Clostridiaceae	3493	4101	6994	2613	852	3820	11	7	10	4	0	5	61	417	0	21	95	0	1402	1030	139	249	591	0	2	0	0	2	0	0	0	1	10	17	12	22	0.0399386	0.09319
k__Bacteria;p__Actinobacteria;c__Coriobacteriia;o__Coriobacteriales;f__Coriobacteriaceae	8	22	10	64	1	10	20	15	26	108	0	12	4	4	9	8	17	7	109	6	22	33	69	24	21	18	91	48	23	25	31	19	54	0	14	26	0.0918806	0.183761
k__Bacteria;p__Firmicutes;c__Bacilli;o__Lactobacillales;f__Lactobacillaceae	16	18	38	20	25	18	4412	680	265	1085	158	7817	2687	4373	2561	132	182	385	66	182	104	85	57	694	82	2203	49	68	489	226	1090	1718	153	543	397	135	0.0950103	0.166268
k__Bacteria;p__Bacteroidetes;c__Bacteroidia;o__Bacteroidales;f__Bacteroidaceae	11	29	19	13	17	38	71	43	37	33	49	33	49	108	166	64	83	76	11	18	34	39	1	24	6	62	62	24	75	117	28	23	33	12	25	16	0.117047	0.182074
k__Bacteria;p__Actinobacteria;c__Actinobacteria;o__Bifidobacteriales;f__Bifidobacteriaceae	0	0	3	6	0	2	3470	3368	1295	426	1367	695	6945	2705	3880	4920	3073	2732	5	5	1	0	0	2244	9642	4734	8642	5697	4934	7590	3461	3350	1160	2734	975	2840	0.152021	0.212829
k__Bacteria;p__Firmicutes;c__Bacilli;o__Turicibacterales;f__Turicibacteraceae	8799	5738	4886	10441	10136	4458	2496	1095	554	2075	2277	5091	833	3307	0	726	1444	8	8928	14914	15958	12567	14352	8890	769	1125	68	6530	5	28	112	2304	1763	3501	8578	877	0.202774	0.258076
k__Bacteria;p__Bacteroidetes;c__Bacteroidia;o__Bacteroidales;f__Rikenellaceae	0	0	0	0	0	0	0	4	5	3	6	12	26	76	79	81	50	61	2	2	5	0	0	15	3	5	16	65	83	0	14	0	6	0	0	0	0.267471	0.312049
k__Bacteria;p__Firmicutes;c__Bacilli;o__Lactobacillales;f__Streptococcaceae	17	8	11	10	22	13	92	64	35	83	108	30	31	64	0	0	0	0	59	54	73	81	69	43	12	0	84	13	10	8	43	47	40	24	64	25	0.391763	0.421899
k__Bacteria;p__Firmicutes;c__Erysipelotrichi;o__Erysipelotrichales;f__Erysipelotrichaceae	2	0	9	8	6	10	4337	10076	14224	10415	10710	2280	6378	5093	10267	10694	11539	13833	10	10	3	20	30	3582	5744	8784	3515	4382	10414	7786	10444	7378	6843	8480	4140	10969	0.544606	0.544606
