# Supplementary material for: Gluten-free diet exposure prohibits pathobiont expansion and gluten sensitive enteropathy in B cell deficient JH-/- mice
Source: PLoS One. 2022 Mar 24;17(3):e0264977. doi: 10.1371/journal.pone.0264977 (PMC8946719; doi:10.1371/journal.pone.0264977)
Supplement: S2 Table — A Microsoft Excel table is provided that summarizes the results of DS-FDR statistical hypothesis testing to identify significantly differentially enriched ASVs. (XLSX) [file pone.0264977.s006.xlsx]

## Sheet: Replicate2(SI)-DS-FDR
ASV ID	Reject	Statistic	raw pvalue	Taxonomy
0df6c802966e8670279671824da4f10a	TRUE	5.5	0.002997	k__Bacteria; p__Firmicutes; c__Bacilli; o__Lactobacillales; f__Lactobacillaceae; g__Lactobacillus; s__
9fec7bdd6bd88e710bd69b15692e54a0	TRUE	5.5	0.002997	k__Bacteria; p__Firmicutes; c__Bacilli; o__Lactobacillales; f__Streptococcaceae; g__Streptococcus; s__luteciae
d114fb4c335125128be28401522dd41a	TRUE	-5.5	0.002997	k__Bacteria; p__Firmicutes; c__Bacilli; o__Lactobacillales; f__Streptococcaceae; g__Lactococcus; s__
e335f74033bc634af43ee6baa84fa247	TRUE	-5.5	0.00599401	k__Bacteria; p__Firmicutes; c__Clostridia; o__Clostridiales; f__Peptostreptococcaceae; g__; s__
f44404ea806c18f6b05b7cbb4f3e5fd2	TRUE	-5.5	0.00599401	k__Bacteria; p__Firmicutes; c__Clostridia; o__Clostridiales; f__Peptostreptococcaceae; g__; s__
be4ea41f6df33c8c453ddd82897d0998	TRUE	-5.5	0.00599401	k__Bacteria; p__Firmicutes; c__Clostridia; o__Clostridiales; f__Peptostreptococcaceae; g__; s__
deb6cb498b1f0a2e2098d8698813c54b	FALSE	5.5	0.00899101
721bbde09abf2f51fc7d8caeab5b22f1	FALSE	-5.13333	0.00999001
ca098f913f44b468bd64f5a4d7b8f124	FALSE	-5.13333	0.011988
ad4b6889b2799ded92b2af6bb5513634	FALSE	4.4	0.014985
fd496fd32dc8c08ade2e8b6c9d8ee13d	FALSE	4.4	0.015984
df0e3d38eec730326754d8c17a8b8efe	FALSE	4.76667	0.021978
924668f542df9de35c2226e4a6cf09bd	FALSE	4.76667	0.024975
cf875aa5375131a1cd5c9fb01cca5f1e	FALSE	4.21667	0.027972
a728a1dce17d5afb4677e6cc919c2391	FALSE	4.4	0.027972
37a7e187d35366eb6167cbe90e558af1	FALSE	4.21667	0.032967
de3f4613e9a94b62157b9f3309c18a16	FALSE	3.3	0.0629371
e9c6d3d5afd5747c2901ce47079bde79	FALSE	3.3	0.0629371
898eb92ef2d1ef893f7d0c383527b44d	FALSE	-3.66667	0.0649351
4feb426703234389503a7b994773d50c	FALSE	3.3	0.0649351
97d033725a3fcb0e6b0f9554365d4e0f	FALSE	3.3	0.0679321
45d4fe3f6c01f77c2dfc11dd91d3359a	FALSE	3.3	0.0679321
9e75d15ba3717ca20d8aa45e3c4a6bab	FALSE	3.3	0.0679321
5f1f6453ad88dc836876671d27f97f58	FALSE	-3.66667	0.0689311
3e3f3715c117bd6dbfc4b3a5074f4619	FALSE	3.3	0.0709291
2312fa68895be3d61975e48dda211263	FALSE	3.3	0.0709291
9908fffab7ed4f3bec44cda2f5084d49	FALSE	-3.66667	0.0809191
af140e3881d1c74ce8b17a5c8979dfa5	FALSE	3.66667	0.0819181
84977ba94188c5d008f9861e3e14d0a5	FALSE	3.48333	0.0969031
c15227a6916aedeec08a3d4352fb3318	FALSE	-3.3	0.0999001
2ef1e51ab1cf99a3c6417b05a060830e	FALSE	3.3	0.100899
22907d450b79c927e4ffe34a2d09d2aa	FALSE	3.3	0.108891
294439019add4f19e8d5d95d40921207	FALSE	2.93333	0.111888
7ecac1537478f3678c560c156913bbd0	FALSE	2.93333	0.116883
daae43be6cf06991f62a085ba8bff3b6	FALSE	3.3	0.121878
33ea9f7df7a02a6f06fb9700ed440401	FALSE	-2.93333	0.132867
940c5c7f5d291961c87dd25da8580e29	FALSE	3.11667	0.134865
d7ef89fbe0b04fbcfcd1261bbba40170	FALSE	2.93333	0.147852
958d78a02bef69a795806f97adb117ea	FALSE	2.75	0.158841
fcc84f75257e928f79853e39bb2c6d23	FALSE	2.56667	0.160839
938fbbe51af86d1d7ebd6817a0f0bd24	FALSE	2.2	0.165834
ac82a6ba34a8fdea0101010beaae6960	FALSE	2.56667	0.16983
ee0cbf5dda05dd1c396eed829cd82b77	FALSE	2.2	0.170829
ce78414357068359ddae6a47b6592a08	FALSE	2.2	0.174825
bf34422106e5974ddf75216e2c05273c	FALSE	2.56667	0.176823
1b9ab7ba8573cbfe5f1a9f59f0b38ff4	FALSE	2.75	0.18981
a2e87b376b9e1c301585f963e762761a	FALSE	2.2	0.192807
c7205100c08de2585db74f670a36edf9	FALSE	2.2	0.198801
5eaeab6fa2a8efe96eac7a0712c65080	FALSE	2.2	0.198801
90d157c9ca7633832c3b6d992228b3b5	FALSE	2.2	0.198801
b3b9843bbbe0fbf712a588255088fd4c	FALSE	2.2	0.198801
9b1eab40b5453fd44898096c535a3590	FALSE	2.2	0.198801
9e9c4270966cf507485654eb33a69880	FALSE	2.2	0.1998
b65410081c87ed629211d7fb136ec45f	FALSE	2.2	0.205794
d6407426a326d0bd8663a18e3e7f38b3	FALSE	2.2	0.205794
3562d3a0374b9f2ed190c1a7aa7dedb7	FALSE	2.56667	0.217782
a828d86ae6b1ae29eea5092499bc99df	FALSE	2.38333	0.218781
cb1abf418422e26cfb437c2a36fa1ee9	FALSE	2.38333	0.265734
1fd294eea9485182ef6ac20c65e5a949	FALSE	2.2	0.275724
daf49f53bc72de756418574b24e87184	FALSE	1.65	0.286713
817ca6c7f764f795484d3ca3bf564576	FALSE	2.2	0.294705
f35d557643ef4d3a4d791733f55bb8c5	FALSE	-2.2	0.296703
b155d97b79acc3086ce118451afa0124	FALSE	1.65	0.298701
858603b5b6c7332924623a52faa10212	FALSE	1.65	0.300699
922d33a2963d3e87a3d4df6b82371235	FALSE	-2.2	0.304695
ad967928a73ab98e764eee29f69d81ee	FALSE	1.65	0.307692
0c1328b680e719088d574634057e9944	FALSE	-2.01667	0.31968
0f276b28ea3ba352f6fd667c1e298c38	FALSE	1.83333	0.372627
681c1740d5917dc84caacdd55ece7ca2	FALSE	-1.83333	0.408591
dd0a80172ef5bcadc1189350b1aee45d	FALSE	-1.65	0.423576
6fc6005a54cee816ebe4e0596385624a	FALSE	-1.65	0.423576
82428f73d298458b5521d85584416970	FALSE	1.1	0.435564
6f1cbae792de3e1162d3d7dffbe4bb20	FALSE	1.1	0.435564
fb29e64099ac03989c0ab2c180f3d59e	FALSE	1.1	0.435564
3dc7b5bf7219c83e699eecc391263f5d	FALSE	1.1	0.435564
581a55014641e1cd55cdc272c0365a28	FALSE	1.1	0.435564
e21a71929830d9cdc0cb102d5d301a4f	FALSE	1.1	0.435564
d3843a596f6697730d038d17f7f33463	FALSE	1.1	0.435564
35fbbf467028ce4e6d97fd309461f30b	FALSE	1.1	0.43956
ce54b572b93affd7afe291853b517e21	FALSE	1.1	0.43956
0ec7f7e25079374170fb615382b601b0	FALSE	1.1	0.43956
617d3af4ff61eacd95d8f26ae96b7257	FALSE	1.1	0.43956
0eb0c9f42a339355c75e3eaa920ca253	FALSE	1.1	0.43956
7a6a394fe7285b50ee54b56f316a3944	FALSE	1.1	0.43956
cbf1a8de3f611db95dcbb47a4f68437b	FALSE	1.1	0.43956
6f21e0158f941bacc3617443b5f55998	FALSE	1.1	0.43956
c06ccd1f7d57566ef669942328b1a946	FALSE	-1.46667	0.447552
350fb0a153502ce2dd4fa0cf051d3fbb	FALSE	-1.83333	0.450549
b310236a69032ef47e5c274f5256115a	FALSE	1.1	0.454545
72e530a4206f2e4804d502f4dfca8387	FALSE	1.1	0.454545
c1fb523690f4db6515ed0ab146d1ab8c	FALSE	1.1	0.454545
a3be2bd1971f2aef436eec816b08252e	FALSE	1.1	0.454545
ba99dcbf16da30112ea68753ad99694d	FALSE	1.1	0.454545
a6bfdb3176b2fc52c2e55ef46213f792	FALSE	1.1	0.454545
c9aee8fc2b1d9999d29f3fb0e8686183	FALSE	1.1	0.454545
71f8e6bb86a529320957985c1a4ec8b0	FALSE	1.1	0.454545
392204c6140a5fd8c149ec4108c7dca3	FALSE	1.1	0.454545
217ee43263c246ddf676d8b95da6adfb	FALSE	1.1	0.454545
bb50b26045b2612fb5eaf2b95dcc2eac	FALSE	1.1	0.454545
25ff8d8258ee23c2ae3a1fec7572a64b	FALSE	1.1	0.454545
e39bdf7e4656d5e59eeeb39b9e004817	FALSE	1.1	0.454545
d46e2205f0c6ecf67b51f83d111c509c	FALSE	-1.83333	0.462537
c5aad5ebe154556c8422b669638c0745	FALSE	1.1	0.472527
91a093473cad95da81d9ebb47d5ef0c5	FALSE	1.1	0.472527
9e31424bebb25a100572229efc973274	FALSE	1.1	0.472527
bfa3561ca0d31bca54be08e2d9f7937f	FALSE	1.1	0.472527
2cf0267a31dc6f1b8ee65c913b8f6e4d	FALSE	1.1	0.472527
2b90532f7b4cc2c26abd0f1f1657f80b	FALSE	1.1	0.472527
901c9973bde010c1a5c49023e63cc252	FALSE	1.1	0.472527
811f358e4e89eecbd75298ffce878cba	FALSE	1.1	0.472527
ab620840ec71573b9d4fd3816bc52d02	FALSE	1.1	0.472527
6d4ab2107d92228c6751838e7dbbe697	FALSE	1.1	0.472527
3e064c3f883fdd051884a58537182eef	FALSE	1.1	0.472527
c5dc31b659fccfd101bd47ce92e7685d	FALSE	1.1	0.472527
56260466e6310e65ce7358504e2912a8	FALSE	1.1	0.472527
d9fb3582bdbc97ef70180245f16348a0	FALSE	1.1	0.472527
80cac63e11fe0dfa1699cbe9176b61d2	FALSE	1.1	0.472527
b436ae76e4c303e8b07318d00a44d814	FALSE	1.1	0.472527
314f927860a10400719c98236df07471	FALSE	1.1	0.472527
925c13632775fe494c0d5a2020c461a7	FALSE	1.1	0.472527
00cd2f68603124759047487807589f27	FALSE	1.1	0.484515
d084b32d5ad7ee012fef1f2de8889355	FALSE	1.1	0.484515
d6eda88bd8370a52076b0dafde12249a	FALSE	1.1	0.484515
e5ee1d85ad16f8c94333754ffe9430ff	FALSE	1.1	0.484515
f9f60c2b7142924f5bf6369037234212	FALSE	1.1	0.484515
959b9a53f413963f0de2b48bc4ceaece	FALSE	1.1	0.484515
a6b8bcc8499b4128678a3a671a0bd004	FALSE	1.1	0.484515
1c15cc2e879cebc8e17c951a3be01044	FALSE	1.1	0.484515
6c921e3ae0af506f54295d074ca071bc	FALSE	1.1	0.484515
af702a0c8bb313567e06504faf80942f	FALSE	1.1	0.484515
885af48524af5ccac2ffcff5abf6c1f9	FALSE	1.1	0.484515
988f23b5cfcd88486e807872c5c36616	FALSE	1.1	0.484515
e2ca214f7055c2a6eedc54ac7689d169	FALSE	1.1	0.484515
fab19e407fc7d0aa7929a7eae23d8b53	FALSE	1.1	0.484515
f95b1ff191764f53c85f7e7ab0efb549	FALSE	1.1	0.484515
f30c976bd39acbbfc8564c7beba4b875	FALSE	1.1	0.484515
b2224d09fb56fffb7949a37935a5b572	FALSE	1.1	0.484515
e813d92de05ad65cf61797f93597190d	FALSE	1.1	0.484515
4f7c1f58c4a0237f95f0c88a295a4ce7	FALSE	1.1	0.484515
6aaac37f56d07ffcea4fe9ef1cd00d2f	FALSE	1.46667	0.525475
60a2e0a4d6760de56ad66a42a4093dc5	FALSE	1.46667	0.532468
d80a7337f5b24c90a8cc2dd4d9896e61	FALSE	1.46667	0.543457
5648dccee530d68ceb3e4d7d22cf8756	FALSE	-1.1	0.568432
5858157a5f3c4bdbc235927eae7ff303	FALSE	1.1	0.629371
0b4ea7c89e9f4c073c4130461703ed1d	FALSE	-1.1	0.66034
7b28c20e72c6c95b3e604f0849245770	FALSE	-1.1	0.662338
17e3b0c68a0c50a547dd9db57d609a89	FALSE	0.366667	0.718282
945184b6386c192c0066e0a98a154780	FALSE	0.733333	0.724276
08bdc6c81f6b9daab3d132b54e1d45bc	FALSE	0.366667	0.724276
e4ef1c7b616eb842c0ff7a327e83bd76	FALSE	0.366667	0.728272
3f574a1c6ddd83e13a9f0c0d99628511	FALSE	0.366667	0.732268
1c281deaf71c6d702d1ddadfa953eac6	FALSE	0.366667	0.738262
77f352b310dc941a969edf6536c2e820	FALSE	0.733333	0.774226
0a1b6d0f4ff9409f74a9efca4f06dcce	FALSE	0.55	0.833167
99deb3c5ecb022ec05609ebd1112a557	FALSE	-0.55	0.835165
a9b24370bdb02a8ee91855de7b8b2813	FALSE	0.366667	0.838162
60f93fed83d17d00026301844c347826	FALSE	-0.733333	0.87013
208a08b90e13b04d2ef2f584535a2d39	FALSE	0.366667	0.917083
5c60f84b3d868e8544e0b7805e20ae77	FALSE	0.366667	0.925075
45b76e49b6500d8d245c2f27f6fbb143	FALSE	0.366667	0.94006
1930d2ae4018583d606e705beea31bd1	FALSE	0.183333	0.972028
e9c22dfef2d86bac6ebbd63be98cea5a	FALSE	-0.183333	1
5292f29cab69c370997bcb039ef68d64	FALSE	-0.916667	1
8da18b476b64f6f053647455b6890f80	FALSE	0	1
5e18094f37d33836726fabc09f8e46fc	FALSE	-0.916667	1
3d5baff45729bf2214074c2e9f77ad10	FALSE	0	1
a0901407705992dc213ac509ede97d47	FALSE	0	1
dca5bc29c8ae92cee48c6ec73347a13b	FALSE	0	1
d23bbe506e4ded19e9dd017b65275bab	FALSE	-0.916667	1
dcba105f35d8ebc9e22269c7491ad3a7	FALSE	-0.366667	1
333bbf9224442fc10cd497377d2b1d01	FALSE	0	1
ae94aa5faaa29c5abe3821ae721ab961	FALSE	-0.183333	1
bea2245c01baedd6d4a6d6e4e857f9f6	FALSE	-0.916667	1
8a47d1c31ecaf4f32812c430bbb43980	FALSE	0	1
b2b9611993df71edaed52b3a3575a7de	FALSE	-0.916667	1
2f38f39001cfda87b7b72e0684a07881	FALSE	0	1
6b8307a0222360f36caf7065c78ff424	FALSE	-0.55	1
06f825b512d903b9230e1a55d87359ee	FALSE	-0.916667	1
e11787a1c9b118cb28b7336ac6aa7b9c	FALSE	-0.733333	1
351ec8b3f4731c6f9952197be109028e	FALSE	-0.916667	1
d6690e87c50491188aa7bcefc4e7ceee	FALSE	-0.916667	1
ee92daa238d9b91f85aef29b32ee15c0	FALSE	-0.916667	1
202cc2112d1f170332f668581f7395cb	FALSE	-0.916667	1
c5072e91f92e50689cdbb37b08e346b7	FALSE	-0.916667	1
230e29680084faa60928fdd80143efc0	FALSE	-0.916667	1
c0d5dcb7d80d5dae81f286d953193674	FALSE	-0.916667	1
607a1bcc4baccac25c567bbb74d81cdf	FALSE	-0.916667	1
e5685568be8dd3422727ee3ecb11e1f1	FALSE	-0.916667	1
407cc1c6cb1915a29a8cfc647bf278c0	FALSE	-0.916667	1
5c7d07cce105b68c298d4cf4de677389	FALSE	-0.916667	1
8b2ee8ad9a9dbdd3f9dff1b4ef1b1822	FALSE	-0.916667	1
f9e236be7ab71f75782d8732e6cf259f	FALSE	-0.916667	1
899d286444619c89e19a53480c5ba037	FALSE	-0.916667	1
2743823e7602e70cfa467627e69d2774	FALSE	-0.916667	1
b9719c281c25c8fa4c3b72f0fc7ab1bc	FALSE	-0.916667	1
3f20e2a64cdaa5ba3135c10be1238586	FALSE	-0.916667	1
e2cfe099d4a73a03ac5f80d4f8369dbc	FALSE	-0.916667	1
803b32497e05f8920e7d6d12caeb249e	FALSE	-0.916667	1
ece9fcc39f41bd368094972db45b8cbf	FALSE	-0.916667	1
bb7018f8842d5154e104ebf63af13293	FALSE	-0.916667	1
cc2dcc882068fe1f5ff092ac31b27a0e	FALSE	-0.916667	1
f60b50e5bde1240c6fd61d15ded9d381	FALSE	-0.916667	1
58a5bc5c84f8860f2d74035786ae1b7e	FALSE	-0.916667	1
f8fced7f7df507be9fd3d6ec92027ca0	FALSE	-0.916667	1
44c225fefc87447d3e1c0c43155e17a1	FALSE	-0.916667	1
f7051b348d85f4cdc6f45bc86ba6dd8f	FALSE	-0.916667	1
fb0aaf77d70b7973056619adab0f8948	FALSE	-0.916667	1
51384f3460e362b3fe25511809f8c3ee	FALSE	-0.916667	1

## Sheet: Replicate3(SI)-DS-FDR
ASV ID	Reject	Statistic	raw pvalue	Taxonomy
33ea9f7df7a02a6f06fb9700ed440401	FALSE	6	0.00699301	k__Bacteria; p__Bacteroidetes; c__Bacteroidia; o__Bacteroidales; f__S24-7; g__; s__
e4597f1dce864c29882fa64f616d1a6c	FALSE	6	0.00699301	k__Bacteria; p__Bacteroidetes; c__Bacteroidia; o__Bacteroidales; f__S24-7; g__; s__
9fec7bdd6bd88e710bd69b15692e54a0	FALSE	6	0.00699301	k__Bacteria; p__Firmicutes; c__Bacilli; o__Lactobacillales; f__Streptococcaceae; g__Streptococcus; s__luteciae
daae43be6cf06991f62a085ba8bff3b6	FALSE	5.33333	0.015984	k__Bacteria; p__Bacteroidetes; c__Bacteroidia; o__Bacteroidales; f__S24-7; g__; s__
99deb3c5ecb022ec05609ebd1112a557	FALSE	-5.16667	0.01998	k__Bacteria; p__Bacteroidetes; c__Bacteroidia; o__Bacteroidales; f__Bacteroidaceae; g__Bacteroides; s__
1930d2ae4018583d606e705beea31bd1	FALSE	5	0.022977	k__Bacteria; p__Bacteroidetes; c__Bacteroidia; o__Bacteroidales; f__S24-7; g__; s__
675df60bfe10a0076c6359d6ce9e3c6f	FALSE	5	0.024975	k__Bacteria; p__Firmicutes; c__Clostridia; o__Clostridiales; f__Lachnospiraceae; g__Dorea; s__
d60f301b7a949b89d4ab416fd6023373	FALSE	-4.16667	0.035964	k__Bacteria; p__Firmicutes; c__Clostridia; o__Clostridiales; f__; g__; s__
a69c0a328e1b282389062478c5d49c3a	FALSE	4.5	0.036963	k__Bacteria; p__Bacteroidetes; c__Bacteroidia; o__Bacteroidales; f__S24-7; g__; s__
ff2be076cf928bdf0eb0935b49878911	FALSE	-4.66667	0.041958	k__Bacteria; p__Firmicutes; c__Bacilli; o__Lactobacillales; f__Streptococcaceae; g__Streptococcus; s__
5c60f84b3d868e8544e0b7805e20ae77	FALSE	4.66667	0.043956	k__Bacteria; p__Proteobacteria; c__Gammaproteobacteria; o__Pseudomonadales; f__Moraxellaceae; g__Acinetobacter; s__
c06ccd1f7d57566ef669942328b1a946	FALSE	-4	0.0539461
51111e66d97d8fd3f0bdf584d69c7835	FALSE	4	0.0599401
d114fb4c335125128be28401522dd41a	FALSE	-4	0.0629371
2eb2fe0471e37d54b5e1c47660220ad6	FALSE	4	0.0669331
72e530a4206f2e4804d502f4dfca8387	FALSE	4	0.0679321
610fec3c1f64661f446a6e8270f23d0c	FALSE	4	0.0739261
e9c22dfef2d86bac6ebbd63be98cea5a	FALSE	4	0.0799201
95fdd816723ca482a5caba10bea171c8	FALSE	-4	0.0809191
06538b77450f85903962437f449fa60a	FALSE	-4	0.0829171
5858157a5f3c4bdbc235927eae7ff303	FALSE	3.16667	0.136863
7b28c20e72c6c95b3e604f0849245770	FALSE	3.33333	0.152847
1a4f37c8b2709931be97a5c0898ca514	FALSE	3	0.175824
2a89717b521dc276ae1bd08090909dc4	FALSE	2.5	0.182817
922d33a2963d3e87a3d4df6b82371235	FALSE	-3	0.185814
727992952afbbf55406b97e29855c9c2	FALSE	2.83333	0.195804
721bbde09abf2f51fc7d8caeab5b22f1	FALSE	-2.33333	0.242757
e335f74033bc634af43ee6baa84fa247	FALSE	-2.5	0.246753
3562d3a0374b9f2ed190c1a7aa7dedb7	FALSE	-2.33333	0.273726
82b6b13c800633859b139cf0569b4cda	FALSE	2.33333	0.32967
129500150cad877075ed12b0c9424282	FALSE	2	0.341658
0c1328b680e719088d574634057e9944	FALSE	-2	0.364635
945184b6386c192c0066e0a98a154780	FALSE	2	0.366633
0df6c802966e8670279671824da4f10a	FALSE	2	0.391608
940c5c7f5d291961c87dd25da8580e29	FALSE	-2	0.404595
0b4ea7c89e9f4c073c4130461703ed1d	FALSE	-1.83333	0.407592
c15227a6916aedeec08a3d4352fb3318	FALSE	-2	0.426573
cb1abf418422e26cfb437c2a36fa1ee9	FALSE	1.83333	0.426573
dca5bc29c8ae92cee48c6ec73347a13b	FALSE	2	0.440559
bea2245c01baedd6d4a6d6e4e857f9f6	FALSE	-1.83333	0.444555
f434bb1f62e53ad7aed6f6ffd2ec039c	FALSE	-1.83333	0.445554
dcf2491079ee545029cc15b9ad3a4f43	FALSE	-1.83333	0.445554
d7ef89fbe0b04fbcfcd1261bbba40170	FALSE	2	0.447552
a0901407705992dc213ac509ede97d47	FALSE	2	0.447552
cc761daf51f27c423da57f3f1f0ff5cc	FALSE	2	0.447552
f35d557643ef4d3a4d791733f55bb8c5	FALSE	2	0.447552
858603b5b6c7332924623a52faa10212	FALSE	2	0.447552
5fe7368c69e66529f0fe71354cc10fc7	FALSE	-2	0.450549
b48234b268b116b93cfc519a5e05066f	FALSE	2	0.452547
4270101068a437a92d217b75e5c930de	FALSE	-2	0.467532
8a47d1c31ecaf4f32812c430bbb43980	FALSE	-1.33333	0.480519
f44404ea806c18f6b05b7cbb4f3e5fd2	FALSE	-1.66667	0.482517
bd7bb5b11e9ccba1afbf45d9e0d5808a	FALSE	-2	0.498501
208a08b90e13b04d2ef2f584535a2d39	FALSE	1.66667	0.556444
6aaac37f56d07ffcea4fe9ef1cd00d2f	FALSE	-1.5	0.561439
2ef1e51ab1cf99a3c6417b05a060830e	FALSE	-1.16667	0.593407
2255c4f0f1d9b88ecdf914665b573ce4	FALSE	-1	0.595405
1dacfff5549a7d2494f6a935ea1fb7e8	FALSE	1.33333	0.611389
a9b24370bdb02a8ee91855de7b8b2813	FALSE	1	0.681319
350fb0a153502ce2dd4fa0cf051d3fbb	FALSE	1	0.699301
223141ee97781bbede60bb494d599448	FALSE	0.833333	0.721279
6c921e3ae0af506f54295d074ca071bc	FALSE	1.16667	0.724276
bf7348b2028d96bee8686238f2bc5aa2	FALSE	-1	0.743257
f0a3b85336766433b385b8e5d23182d2	FALSE	-1	0.746254
37a7e187d35366eb6167cbe90e558af1	FALSE	-1	0.756244
9db5855bd9b253f9c84c6b36b3e25451	FALSE	0.333333	0.848152
dcba105f35d8ebc9e22269c7491ad3a7	FALSE	0.333333	0.865135
22907d450b79c927e4ffe34a2d09d2aa	FALSE	0.166667	0.971029
df0e3d38eec730326754d8c17a8b8efe	FALSE	0	1
924668f542df9de35c2226e4a6cf09bd	FALSE	-1	1
b155d97b79acc3086ce118451afa0124	FALSE	-1	1
5292f29cab69c370997bcb039ef68d64	FALSE	0.166667	1
b310236a69032ef47e5c274f5256115a	FALSE	1	1
bf34422106e5974ddf75216e2c05273c	FALSE	0	1
d80a7337f5b24c90a8cc2dd4d9896e61	FALSE	0.166667	1
ce78414357068359ddae6a47b6592a08	FALSE	1	1
edc1dfcd54e37069be79c20ae7bfd68f	FALSE	0.166667	1
8da18b476b64f6f053647455b6890f80	FALSE	1	1
5f1f6453ad88dc836876671d27f97f58	FALSE	0.166667	1
9908fffab7ed4f3bec44cda2f5084d49	FALSE	-1	1
938fbbe51af86d1d7ebd6817a0f0bd24	FALSE	-0.166667	1
83db0ce4368f169ef71342064440d682	FALSE	1	1
1fd294eea9485182ef6ac20c65e5a949	FALSE	-1	1
cf875aa5375131a1cd5c9fb01cca5f1e	FALSE	-1	1
deb6cb498b1f0a2e2098d8698813c54b	FALSE	1	1
d6407426a326d0bd8663a18e3e7f38b3	FALSE	-1	1
5eaeab6fa2a8efe96eac7a0712c65080	FALSE	-1	1
ee766857ab5fc018ac26632146bc90e1	FALSE	-1	1
0ebb2cf4a2017aeaefadf9ae5062eb62	FALSE	1	1
e04cb8c96d35fee0e181a15fc4511d0c	FALSE	-1	1
f54447ae705d557e2c2b3777fbdd56f0	FALSE	1	1
ad4b6889b2799ded92b2af6bb5513634	FALSE	1	1
60a2e0a4d6760de56ad66a42a4093dc5	FALSE	-0.166667	1
9e3b0ce9bb690b78f97f20c102089c55	FALSE	0.166667	1
4feb426703234389503a7b994773d50c	FALSE	-1	1
b8455681fc92d051fdd023aa62417fb3	FALSE	-1	1
294439019add4f19e8d5d95d40921207	FALSE	-0.166667	1
137e6f9d32678d9c9e94393f6ca94e55	FALSE	1	1
7ecac1537478f3678c560c156913bbd0	FALSE	1	1
50313555c1a4385e25c85b06a5c8ad42	FALSE	1	1
63afe8e6aac58bf0d670a82ca5bc574c	FALSE	-1	1
48120f2d28136884787660eb4953652a	FALSE	-1	1
fcc84f75257e928f79853e39bb2c6d23	FALSE	1	1
9f4373f8c06d8d3224c4a427ef0d8b24	FALSE	-1	1
a3be2bd1971f2aef436eec816b08252e	FALSE	-1	1
ce40f273a2b6e2ca6c9a07d963892f67	FALSE	1	1
0f276b28ea3ba352f6fd667c1e298c38	FALSE	1	1
5bdc099119a8cc5ee2c471209aac49e6	FALSE	-1	1
7215e6796de3e835c8879da79b1b708d	FALSE	1	1
7d518e827d9d6a525a3c1d4b64bdc73c	FALSE	-1	1
eb780084d3c5b406ff6ff7a4734850ec	FALSE	-1	1
d23bbe506e4ded19e9dd017b65275bab	FALSE	1	1
59c26c33c5c05061828cb9d20123b6c9	FALSE	-1	1
55b60296bc5a7532030150d24d7c2c61	FALSE	1	1
ed00fb3691748ed4cae9230b19be54c8	FALSE	0.166667	1
81d3a6950559d5543eb39e4f5b310a31	FALSE	0.166667	1
8c41ae2b47fd3c4168c38cb5002bf4a4	FALSE	-1	1
d625b45f2f022c5c256b6d58913d0744	FALSE	0.166667	1
23194d2b7c5d9dadd6ac2f254c6586d1	FALSE	1	1
9a28e6b1aaae69477039957bc8a1222f	FALSE	1	1
69a11f927915e2a3ba1f7b9c84486527	FALSE	1	1
a1fe1f45720a7ea7649cbaff45fa34e3	FALSE	1	1
fb3376cd5dd7b9f4c866e17253a3e5db	FALSE	1	1
b8b18f589b294a4bf53dd603995c4963	FALSE	1	1
37f60e1f5a72f3aa23ee073f1d36cab2	FALSE	0.166667	1
ae94aa5faaa29c5abe3821ae721ab961	FALSE	-0.833333	1
7d0d1128850e28ffeb3067dabecee9ba	FALSE	1	1
a6bfdb3176b2fc52c2e55ef46213f792	FALSE	-1	1
79cd9087bcbeb4c4209f5463e43e6eee	FALSE	-1	1
410cd9c6d9dc6fd1871accf2172f8e29	FALSE	-1	1
82428f73d298458b5521d85584416970	FALSE	1	1
624202795850b69909af0edee3880774	FALSE	1	1
cbc88b966b2c7f8eaed0a2e3bf12916d	FALSE	0.166667	1
2c064ac1dddc6cb98a5ca584a68647f8	FALSE	-1	1
682960930da529c4bd2da6e97dcc10bd	FALSE	1	1
ea6bfdca072e1a63486b25377ff71dab	FALSE	-1	1
6db2e5e586b64ec945ebe3a062ffccbf	FALSE	1	1
ade9bd232440a4042d3721992aa10360	FALSE	1	1
fdb44b035cbc4962b0f6a98c85d87343	FALSE	1	1
2acdd633b06c41d81e38f0e2111443cd	FALSE	1	1
5f52cfbaaa24156ce4890b1e49443f86	FALSE	1	1
da0bcb7477927763538ec7006a883728	FALSE	1	1
9b1b0eb2e564691b0a4653d0f449c795	FALSE	-1	1
4caa41807fde7611f166180010027041	FALSE	-1	1
d8d9eb0ab852b045a94c3cfcdb1e0935	FALSE	-1	1
1b90e4d906c7d4ea080fdd0c668014c7	FALSE	-1	1
eadf136b3be32021ccc7859e14c84f07	FALSE	1	1
22a8b581847272137ec87a2f7adb5956	FALSE	-1	1
3d4a618b153741972d22fad4cbc187e9	FALSE	-1	1
ec48c46561afa810f6735338b559e931	FALSE	1	1
16b63ceee2745d3a9ed5aef14b0064f5	FALSE	1	1
a9e9c083deb2708f748003a221e83e60	FALSE	1	1
f627d1b22bbf6ef578e86bc2ff116e33	FALSE	1	1
33e5a54b80af890e953283a85ef8ef8c	FALSE	1	1
2adbd45007b83ee63df5d675f80299e3	FALSE	-1	1
a0e7add58df147341cd8bc040bb9b3a9	FALSE	-1	1
4467a6682af56e116ca772ca6210a71e	FALSE	-1	1
95d3b89ce9b68945dacc92cdb4bb661d	FALSE	-1	1
adb918c5b7fb9453592faf0999267710	FALSE	1	1
62727dc7f1b9c5878de3da94b2977f05	FALSE	1	1
e315804d95c1cf40798b9a27e13fc78c	FALSE	-1	1
14aebfb69c3a8f705cb3cf5eb7e76acd	FALSE	-1	1
bf8310aa11c8b79f03ecad4d6f6c6267	FALSE	-1	1
8fc90d6f28b3e53b5233642e78bf57d5	FALSE	-1	1
1b3fe3705e50dac47803f8d2642fdad4	FALSE	-1	1
cab96d995e7e4882824776b1a4ef0d55	FALSE	1	1
f451c4a2313d9dfc95adaea2f0316da1	FALSE	1	1
cfeef8dcabd5d58cdf968a7c43ccdbec	FALSE	-1	1
300629b614e25b2bf36f3f1c4f73831d	FALSE	-1	1
181f89b9cffe3a5301b534965b0f49e2	FALSE	-1	1
6747d5aac0e81157217673b78f9ca792	FALSE	-1	1
2c261e61ad459b92175f64791e77d3a2	FALSE	-1	1
6433a4c31f476c39defecce18ff48d41	FALSE	-1	1
09aa3b3ecd6f6b9fe32a08085c562bc2	FALSE	-1	1
ec3277c910c29b743fb3925673179347	FALSE	-1	1
5b2fea460d64f2ab63409bda512b6968	FALSE	-1	1
8cbc72d4cdbb25beda78d0a4e98336b3	FALSE	-1	1
94e529ac937bc207a4cd78cddc019834	FALSE	-1	1
48c78930a6dca8f995ca7968bc1b06f4	FALSE	1	1
d8147479a31fc5a28e4f606c34ce2627	FALSE	1	1

## Sheet: Replicate4(SI)-DS-FDR
ASV ID	Reject	Statistic	raw pvalue	Taxonomy
61e9df83fb976dfb369a8bf9677c34ad	TRUE	-6.5	0.001998	k__Bacteria; p__Firmicutes; c__Clostridia; o__Clostridiales; f__Peptostreptococcaceae; g__; s__
5de4e3bd715bbb5c65101d0ce60635d1	TRUE	-6.5	0.001998	k__Bacteria; p__Firmicutes; c__Clostridia; o__Clostridiales
258d1a4eaa83a09c2fa2c9599b1d1bcc	TRUE	6.5	0.001998	k__Bacteria; p__Firmicutes; c__Clostridia; o__Clostridiales; f__Ruminococcaceae; g__Ruminococcus; s__
bf09452827ac579ab251942a1308acd9	TRUE	6.5	0.001998	k__Bacteria; p__Actinobacteria; c__Coriobacteriia; o__Coriobacteriales; f__Coriobacteriaceae; g__Adlercreutzia; s__
05d800765ffcbaa6f88bdf6bb35817f8	TRUE	6.5	0.001998	k__Bacteria; p__Firmicutes; c__Clostridia; o__Clostridiales; f__Lachnospiraceae; g__[Ruminococcus]; s__gnavus
a5fa77ed575e92e204e3e5d0b3aad078	TRUE	6.5	0.001998	k__Bacteria; p__Firmicutes; c__Clostridia; o__Clostridiales
62a1b6adcbbbe33c2fe6d79f70e54e7b	TRUE	6.5	0.002997	k__Bacteria; p__Firmicutes; c__Clostridia; o__Clostridiales; f__Lachnospiraceae; g__; s__
e3c8b11f00859c5ed9f90be7fc18d032	TRUE	5.57143	0.002997	k__Bacteria; p__Firmicutes; c__Bacilli; o__Lactobacillales; f__Streptococcaceae; g__Streptococcus; s__luteciae
aaecff66e42252e964a45f0d996bee5e	TRUE	-6.19048	0.004995	k__Bacteria; p__Firmicutes; c__Erysipelotrichi; o__Erysipelotrichales; f__Erysipelotrichaceae; g__Allobaculum; s__
06b450e58cfb90fbf986d4f6e4a49294	TRUE	-5.88095	0.00799201	k__Bacteria; p__Bacteroidetes; c__Bacteroidia; o__Bacteroidales; f__S24-7; g__; s__
79c9bff15beae72d9adf5d6aeb188ed6	TRUE	5.2619	0.011988	k__Bacteria; p__Firmicutes; c__Clostridia; o__Clostridiales; f__; g__; s__
7db543da8f232179b62b2e25eefb1126	FALSE	-4.33333	0.024975
b43d3dc4cf61581421a893f217d5ca8f	FALSE	-4.33333	0.02997
b646f5147e99161ce9c7fe162a80a144	FALSE	-4.64286	0.040959
af685d76584ad8649d5e313779bbf306	FALSE	-4.17857	0.0569431
2ee9bc0d4e35b470af795d2c015f8152	FALSE	4.33333	0.0579421
80174f8e504731fcb2fa9d36d3877032	FALSE	-3.86905	0.0609391
8a3dcff6e562cd8f42c1aada113bb530	FALSE	3.71429	0.0669331
383ad75fe8963d72ab1d62f0e292fd9a	FALSE	3.71429	0.0799201
a1591b37c7acbef99d1a57314c701691	FALSE	-4.02381	0.0829171
4977edcf95e0a99495ea55c49d46be1b	FALSE	-3.71429	0.0829171
4eb31cc6ff8a1b26d50a7ee54a1bbc12	FALSE	3.25	0.113886
f54822e158324c6bebb14f033f54bebe	FALSE	-2.78571	0.116883
840ee07b6988a88c7b63763d53078f2a	FALSE	3.40476	0.141858
20071d10f99a4f96586f0a18b1ef1ac1	FALSE	-3.09524	0.152847
77577972bfd22f7af41d88db94a77520	FALSE	2.78571	0.171828
667a2d3cce029536bd33082d4587a30f	FALSE	-3.09524	0.182817
34385d5e90d9ed80d6ed6c6bac23af26	FALSE	2.78571	0.191808
2ead12e5d7a3ebae437fd7bd5e90a862	FALSE	2.78571	0.193806
9d99e6553c41a793eee5af567a00c9ed	FALSE	2.78571	0.193806
bcf0f8724d52523dff77cfce350a96e1	FALSE	-2.16667	0.194805
96c98ebae779f21f4d292570fa8fb5d0	FALSE	-2.16667	0.197802
f322d2d1cef85e801484966ec9e2c2fc	FALSE	2.78571	0.202797
466fc7d5c558fd0fcf973816eb61bdd1	FALSE	-2.16667	0.205794
6173a5d1aa54872fd986c56548e4dd98	FALSE	2.32143	0.230769
76b99c5cff13bca93e064367b1fa557f	FALSE	-2.32143	0.252747
c37d42d04361ba28e0d734df6259aba3	FALSE	-2.47619	0.283716
3d0c5809ea0a57e3dde4b812c46192d7	FALSE	-2.16667	0.287712
20682b05cfda5b0122955f17c966c036	FALSE	2.47619	0.290709
4ef14cffe1e27f1a67eb84acec110483	FALSE	-2.47619	0.298701
75ce7547ba91e066a05489b2057c66a1	FALSE	2.16667	0.301698
66a5fb25cc460c441e7e327d9f25deaf	FALSE	2.16667	0.301698
8c3b46b6842b7d258b25d2d3aa3ebc93	FALSE	2.16667	0.308691
da3171719258a699b7236deb23301ab6	FALSE	-2.32143	0.346653
6b0c5fa2412cc192b8474b3b43708a20	FALSE	2.0119	0.34965
ae070d51a3e05907b59f98b86bb4f0c9	FALSE	2.0119	0.391608
305c4844cf7c76b416fe9389ef9234e7	FALSE	1.54762	0.416583
d43f06925d17f8f403e82fd53c5f5648	FALSE	-1.70238	0.425574
f33b75a2fc997c451f4cdcde3970174e	FALSE	1.85714	0.428571
37ac5887d25a890384af3cdeb1ca0e4d	FALSE	-1.08333	0.443556
e165d12c4314121f5f1b3b3c212f4944	FALSE	-1.08333	0.443556
130afc7fca3eb4d671cda50b01b36c02	FALSE	-1.08333	0.443556
d09dc1821cff47f0929b38054c6824bf	FALSE	-1.08333	0.443556
53184661992c932cd4c4f74af019e4b6	FALSE	-1.08333	0.443556
29919e83f3fcdfd6811aaf1e8a6a037c	FALSE	-1.08333	0.443556
144644a2eec7d73f2ae5b03d0531764c	FALSE	-1.08333	0.444555
f9607a9ad7b8210151a57ad685a60814	FALSE	-1.08333	0.444555
c79c45cc4a792faedc20201e2575bd2f	FALSE	-1.08333	0.444555
6f5f1c76d6dcc23c10e333fe59c1c617	FALSE	-1.08333	0.444555
36dd814d469234d86532171aa6bd7ef8	FALSE	-1.08333	0.444555
fe563a5a7ce7e560317856fcac83b00c	FALSE	-1.08333	0.444555
0c60eb36ed775aa96d9fd5997db9c457	FALSE	-1.08333	0.444555
2d5a9576906ba04b45a211be785678f0	FALSE	-1.08333	0.444555
05d2c3efb4fd18f4332a6f0e53f2db30	FALSE	-1.08333	0.444555
059b071b5fdb3a55fc67b77fc62735ca	FALSE	-1.08333	0.444555
24dca10995c6c1945f0d0d9388c027e3	FALSE	-1.08333	0.444555
22d2250262542870b9219073d4f4bfec	FALSE	-1.08333	0.444555
4147c4b31a3a56444fdeeb85509d0feb	FALSE	-1.08333	0.444555
b6a5b5df23b9313a559d8306c21f8918	FALSE	-1.08333	0.444555
c55033b66036dd0bfb86e68711c0ffa2	FALSE	1.85714	0.447552
5511fe1f10c9660ebb71f3c63226f0fb	FALSE	1.70238	0.447552
dda2f543e1925946c2e4452adc7a3e89	FALSE	1.85714	0.45954
e8a0a8fb9bc2c3b3e1dd6f8f5c2c7ab3	FALSE	1.85714	0.45954
82b6c2f16f737b32361cebbaee10f940	FALSE	1.85714	0.461538
af578383af73238c9e0f0080b4e84f72	FALSE	1.85714	0.461538
e95610aa66e840cb98a958248dd63478	FALSE	1.85714	0.461538
40b336660818000a697f85e407c3b384	FALSE	-1.08333	0.462537
c3a4284898bb20594a144c398459f5aa	FALSE	-1.08333	0.462537
d1a52bd12fe91de4f57c83993da11ba1	FALSE	-1.08333	0.462537
2f283cc54c2f071def01889056add7b3	FALSE	-1.08333	0.462537
88891531c31cd67d8b74ca53a7609e25	FALSE	-1.08333	0.462537
9a402d89776ff81d5a87a464e047f77b	FALSE	-1.08333	0.462537
3b6c2054a0df4858367d2a5c9c3a829a	FALSE	-1.08333	0.462537
dc3715a30d3b893224a232608a2522ef	FALSE	-1.08333	0.462537
c86c358130f215bfda864c4af98bd0f5	FALSE	-1.08333	0.462537
0656496dcf67c03764ce5ed1624d5a23	FALSE	-1.08333	0.462537
f64da26d2b3048a3a8bb00bc4df907f2	FALSE	-1.08333	0.462537
0bd17b9369b5411e391197957acfffd4	FALSE	-1.08333	0.462537
5406625579c87f3138d9a5818585227c	FALSE	1.85714	0.463536
bf12406edc424931386fe104a7ccabdc	FALSE	1.85714	0.464535
5edc93b7fbbbd636e2391df1bfc361b8	FALSE	1.85714	0.465534
e669f61b36859b5fe899c2b24c803067	FALSE	1.85714	0.465534
7fd601d65a35beca05719661e2ee3fca	FALSE	1.85714	0.466533
6e46ebee102114f0460769741bcad3b8	FALSE	1.85714	0.466533
cfece538c9ebe53614f56ba3f4a86ba3	FALSE	-1.08333	0.466533
b0679b37b3a9935e89c21d97233b0b0f	FALSE	-1.08333	0.466533
66c81fabb3fbc3a7def6621897294ad6	FALSE	-1.08333	0.466533
adcaf860e1f57e76b8ac406f83ac2e9e	FALSE	-1.08333	0.466533
7f4031a520a2cac4efc9535a70174db9	FALSE	-1.08333	0.466533
3cff8bfd28a7fb0a5ef3078d3b1bfdd7	FALSE	-1.08333	0.466533
707bace1faf1bbdebe5f0f4085893b74	FALSE	-1.08333	0.466533
b6bd395b8542142774eb95a30cdda0eb	FALSE	-1.08333	0.470529
a7e662ade7edbe4b2b60c789b1272996	FALSE	-1.08333	0.470529
2d3f5e10b6768ff409f2d41fa9cf2075	FALSE	-1.08333	0.470529
8687cffc897465dbf8610f04189df36a	FALSE	-1.08333	0.470529
a77d5e827418cc3b65b250277ed783a9	FALSE	-1.08333	0.470529
4e5ab186b8d37eeb2ef75725f83facaa	FALSE	-1.08333	0.470529
ddca31661375382f79a2c3939c419c63	FALSE	-1.08333	0.470529
4f8ade26ee6033b11e14b177c72f5b50	FALSE	-1.08333	0.470529
ba1728bd614c8ac6e7ef75bba592b602	FALSE	-1.08333	0.470529
ce9eb1415c79939b5fbee2019df435f9	FALSE	-1.08333	0.470529
f98a914482065181b9f4f31697e4f8d2	FALSE	-1.08333	0.470529
8238446f580947340dda5dfefeb936fa	FALSE	-1.08333	0.470529
e443986a4c526fe4e0ab3591ea72010c	FALSE	-1.08333	0.470529
c3dd74e3ada6b1efddea724714969cdb	FALSE	-1.08333	0.470529
1f97ed0fdf2ae6a6f4c12e37fc5134dc	FALSE	-1.08333	0.470529
d8c2ed894c611907c4dab26a7c3fc929	FALSE	1.85714	0.474525
b65f50832c0a9989ce6aac207fcd6ef4	FALSE	1.85714	0.480519
0678541bee4164efb0c4ca4604f1892c	FALSE	1.85714	0.481518
3148d97d3e09b88af2da34a25ac0b8bb	FALSE	1.85714	0.481518
5af36b4a242a015b77ff9f871621973d	FALSE	1.85714	0.481518
6c1bc4701a7d8e6bbb2a3fbc2177db6e	FALSE	1.85714	0.481518
db5b472ca40adc893720f07bdd5b445a	FALSE	1.85714	0.481518
81828bac20bd39ed12aa679e7854e4e9	FALSE	-1.08333	0.482517
639a6e648cd06a29f5c007ae200cd841	FALSE	-1.08333	0.482517
e4ac132a7213735719cb720f88890034	FALSE	-1.08333	0.482517
e05551e03556d35a6a3b615566c87bfb	FALSE	-1.08333	0.482517
508a3da84f5390a9e1b3d3900e282ef7	FALSE	-1.08333	0.482517
1e8ec63cb13d74852851b61ac7a37e62	FALSE	-1.08333	0.482517
7dc30405b204209e59960edebf113aea	FALSE	-1.08333	0.482517
f08a8c89fb6024e30d132ed2d1d4bfc7	FALSE	-1.08333	0.482517
2745e11ba4188ac15d88056c0561d481	FALSE	-1.08333	0.482517
a1e90f4f332ba44cff293669ce4fd729	FALSE	-1.08333	0.482517
cb52f4412e53e17279b6b9b3d71abd35	FALSE	-1.08333	0.482517
352c0a131c7442c3d876776ec8a5ea4a	FALSE	-1.08333	0.482517
8df1c8d900db1c87ccfb03bb9f7d287b	FALSE	-1.08333	0.482517
6532e069fafac6e8c0b2c8fa8bf46da2	FALSE	1.54762	0.524476
8307380baac04b15dc141963c3e2f03b	FALSE	-1.54762	0.541459
d1484bbb844343392aa11bffa06d9375	FALSE	1.2381	0.558442
d8e33f726357826d32a0b93c65d671ee	FALSE	1.08333	0.567433
5ad466d0df936c1abcc9139abf44c970	FALSE	1.08333	0.606394
480f17bddc563d785ef809a09745a1aa	FALSE	-0.928571	0.657343
3730b36e1a731a10dacd58ed6956f14c	FALSE	-0.928571	0.687313
411d4e846543d5ae7399a64bf133288f	FALSE	0.928571	0.689311
4586be783df8eee6685861e7a2831f54	FALSE	0.928571	0.693307
71fe58b5775a071f07385b51718bf517	FALSE	-0.77381	0.71029
f9c9b6f86e083f2b921044428b44485c	FALSE	0.928571	0.723277
5dedafe5d4b5bb30d118af9045b24753	FALSE	-0.309524	0.723277
1416c56f90e666520e98b38dc9998c24	FALSE	-0.309524	0.724276
87a827d1c882c02d22da71660091e59e	FALSE	-0.928571	0.735265
4c82cb1f86edfb973be3b94be046d6f9	FALSE	-0.309524	0.737263
2b495501d3626f52830e01f71a417098	FALSE	-0.309524	0.745255
ddd105b51c9123cfb2df52973bd3172c	FALSE	-0.619048	0.766234
738139a7fc711c8e25de5afa0a8bb3aa	FALSE	0.619048	0.785215
ca285ad28d9efbc75e1030556d47ca92	FALSE	0.619048	0.791209
75246be9590353c983a9a5510edec8c6	FALSE	0.928571	0.821179
56b10fa99530f3cbe41facb3dee4fa2f	FALSE	-0.464286	0.834166
f0aff79243f5f630953d40cee28bcaba	FALSE	-0.309524	0.85015
d943c6f2dceffd8a359cc52204f7bd51	FALSE	0.928571	0.863137
fb66f79f78da01cf4c37950967dc8f37	FALSE	-0.309524	0.923077
468105bd962d6463ad22d3b598da5ee0	FALSE	-0.154762	1
a00003f406b3bc06808211b058c01c1d	FALSE	0.928571	1
dbe8cb50c97c0beb3b7dbbb1b9c9dd2b	FALSE	0.928571	1
f5a6019bbde15d95e6645a8f838d8843	FALSE	0.928571	1
9e547769c8755a6eba7bcf6aa026c4bc	FALSE	0.928571	1
3be2a411c2a79bbab42f334112ef8b2d	FALSE	0.928571	1
e3cbaafcb5568bad93120e63bc360d3e	FALSE	0.928571	1
a95ad3a4415ca3fd1492aa79ed53a813	FALSE	0.928571	1
14b25d208264435bb82d8e1a2c8149b6	FALSE	0.928571	1
0969424a47f5a97b98a39710b7c2f8f8	FALSE	0.928571	1
6ccc50399b1256392533c383efbe8f40	FALSE	0.928571	1
8d88bdac4430626677007b964f611244	FALSE	0.928571	1
9d3c6c690935e0f71d70e56b58d98c2c	FALSE	0.928571	1
111f9fc4297dd07c44bc31b5b10ca031	FALSE	0.928571	1
adce4327f49ee72431d46de36199c704	FALSE	0.464286	1
be1e917fd3ba60a3f90ed82268470c99	FALSE	0.928571	1
514baee31213dc625c111573fd3d6072	FALSE	0.928571	1
6b148c3247ba3f2cf6fb9f9e30f8b16c	FALSE	0.928571	1
bd931653abd4422acbfced55b9e289fe	FALSE	0.928571	1
d141b7b33b4a89d8bcb4f5c5df13f170	FALSE	0.928571	1
5626c50df82d7c66ea6c40c1b870628e	FALSE	0.928571	1
4a84cab96303a4eddc31b05654b84d17	FALSE	0	1
b57a6de1b697069c763e5602aa707e58	FALSE	0.928571	1
24d1929ccaa83c5794865af35ee73e60	FALSE	0.928571	1
4b033bfbb3db8f2f1fdc97e7d215657d	FALSE	0	1
5421085f8df5774e2129ff67bdce8aec	FALSE	0.928571	1
923fd359ed682396a23793acd00b90d6	FALSE	0.928571	1
98cac7715d12bbbe143dea48dc0538f4	FALSE	0.928571	1
e193b33a7292f2e42e7fce58bde20073	FALSE	0.928571	1
a68d61b26283ce73d4cc032c36d17ff6	FALSE	0.928571	1
69a7481e8c3a93170c0311c41b4b1a10	FALSE	0.928571	1
5d2b3d6a1d217a8510fd7e8a363bdd52	FALSE	0.928571	1
42afc045961800213cab28d156b40dd3	FALSE	0.928571	1
8ae990d401225ea1fbfacb0ccf927830	FALSE	-0.154762	1
3c3f7d94f3cef2f3bc3ae6ab1e3b1784	FALSE	0.928571	1
1861d317f5b22b79e5738e74deb5f3fa	FALSE	0.928571	1
5ac4d5e8f06fb51819792b7f04a20b72	FALSE	0.928571	1
c905af44238248f277828d24c7a9c2a6	FALSE	-0.154762	1
3d42a8a9fc97ea833feedec103815d79	FALSE	0	1
e032e4dc8a251ac8ed56b44c2db97789	FALSE	-0.154762	1
93171c87f95773c4c0eec7874fea6e02	FALSE	0.928571	1
f88541e4d9e55272fb27744566afce07	FALSE	0	1
3b270dff2858e62303595aa1d4b81fea	FALSE	0.928571	1
ebeeec424fe8d2b8b7ceae0e67ed8748	FALSE	0.154762	1
db8c698eb427ff6ba308a67cb4dc5155	FALSE	0.928571	1
f89e1891cd2a41b5d5f6b19b5c388a59	FALSE	0.928571	1
8032a071a72340ca25e14a665cc75573	FALSE	0.928571	1
de7acaeac792cc962014e4d93510879f	FALSE	0.928571	1
493f58f2041d3e5a2d210d400ce45117	FALSE	0.928571	1
7e7fb5f8c80d0679dc061cc1538b9dd2	FALSE	0.928571	1
1bd2c306b28c75949a9cf5f72d818f91	FALSE	0.928571	1
c776fa8ad00e2f78459b75b44adbb2fd	FALSE	0.928571	1
46703ddde297b52ba1bfa68f553ae71d	FALSE	0	1
e59f61b827f1c90cabe05974eb15235b	FALSE	0.928571	1
7d4261f0079067646a6355a8f8d78b39	FALSE	0.928571	1
0f962bb0a82d213fbc17acf79e154eb0	FALSE	0.928571	1
c8c617417a3c182be279322a3c6edb2e	FALSE	0.928571	1
ba0694509bcc2c8ccc2e9527f927a96c	FALSE	0.928571	1
9b7fc9ffdb71a344f2c54f39785e2644	FALSE	0.928571	1
79887a1e44a3c3f2285edaccf14e81b4	FALSE	0.928571	1
9cb6f914d2f7aca2a6ab08dcdf0c2c23	FALSE	0.928571	1
3dc7e3333c06ab0f19861d5142defee3	FALSE	0.928571	1
7ffe3e662edd2d1f40c3c4e2b07d941c	FALSE	0.928571	1
4f3bf93f484de96f8de2d5ac60e861ba	FALSE	-0.154762	1
70a979e4a42245aee9f770c3e53e785c	FALSE	0.928571	1
cd17fce53df7760e2735e6155e17ee62	FALSE	0.928571	1
f49799babb974a16ed6fa17fbf1cf02b	FALSE	0.928571	1
d91fedd264a5e1959ac485c11273d379	FALSE	0.928571	1
66fc3d671caba172f743b1d8c70f7121	FALSE	0.928571	1
39e1a6183188ddde1a6988dacb8139ab	FALSE	0.928571	1
f701918a55e5aa9c1c2ed267c855cbed	FALSE	0.928571	1
bb2fbd02da4abf4c481b1fef20554594	FALSE	0.928571	1
9eafac5fdef9e14853e2a097d5e37a51	FALSE	0.928571	1
964889b48a236ee262c78e9e1a9d18fa	FALSE	0.928571	1
26e0826aaf9598ea7e96b5612df26ddc	FALSE	0.928571	1
3ea6ffe3f09812c748ead908ab038670	FALSE	0.928571	1
33719561c96b3bc93e4753c0e0ff0125	FALSE	0.928571	1
eccb2b4ca415cbf9362915f241bdad1b	FALSE	0.928571	1
296763d466f99fd55db9e21e5876154f	FALSE	0.928571	1
00f52e92dec8256b9f78ddfdb9b74488	FALSE	0.928571	1
ac1b7649da7711110fcbf0235be44153	FALSE	0.928571	1
387c1bf0bc75ac0c9192e64c128c0f4d	FALSE	0.928571	1
239d8740baadb5f5bb47a606c49ddf2f	FALSE	0.928571	1
493aa5a65322a383761e71a62b0a04fb	FALSE	0.928571	1
7067d11713a612afd40e2523d6a22197	FALSE	0.928571	1
4c0ed91467712afcbdda8daddac08e6c	FALSE	0.928571	1
8341454bacf864378a6a6de6bcf0417b	FALSE	0.928571	1
c20dde473f0953027c130cdaea0b4db5	FALSE	0.928571	1
dd4f20194112bb9b4625bf78d8034c89	FALSE	0.928571	1
a3ed27eb5b6b63ccc81edc3172b19dbf	FALSE	0.928571	1
45b782e0d6315fa456f5fd4b76ec14f9	FALSE	0.928571	1
895059e42bf7e57ba31e7b3102d8f923	FALSE	0.928571	1
d0a85768590ce779e12680f2022fda08	FALSE	0.928571	1
a2ba698a2d4d3118c0b700482b88c91e	FALSE	0.928571	1
f7a75979ef52638dedece265b1c9ca12	FALSE	0.928571	1
95bbfb1cf14e90e88f2056d326004459	FALSE	0.928571	1
ff7a3086880af05fa700c85a7d4a8a5c	FALSE	0.928571	1
4bbd563a1b7b21177108fce50306318d	FALSE	0.928571	1
d8e975bbf8e36e58c39f4b482927387a	FALSE	0.928571	1
c28f635f34e5fd9ea404a5dce7d7b2d8	FALSE	0.928571	1
81130cd206209b8c24cceb5197484e7b	FALSE	0.928571	1
94fa5b9dc41d1118e9571c4504e534c7	FALSE	0.928571	1
f80372343452617630a60f641dd1231b	FALSE	0.928571	1
aeb79b452fadaa9f84f1bbb7ee0a6605	FALSE	0.928571	1
db9964e6ac34d493c372814b8693f2ed	FALSE	0.928571	1
6cb5db798a61a84d68330ed3793631ba	FALSE	0.928571	1
ba8b5d9070ad43300f0deb50ecedcec3	FALSE	0.928571	1
e95f62cb80bed49877ce133f3f62bad8	FALSE	0.928571	1
026ec28a035d4762fa88a78540104274	FALSE	0.928571	1
01f2b40867fa5006b6f077be37c3c283	FALSE	0.928571	1
d117770e5fcd1c4e951d4d42b46d6459	FALSE	0.928571	1
e0fa4958c789b44c700a6403dc227045	FALSE	0.928571	1
9ea368019324df268e73c7a697af9fd3	FALSE	0.928571	1
133c90139cb67ac15228f406c528dad0	FALSE	0.928571	1
1ab32a54d04d9afba1a95a6c361c3533	FALSE	0.928571	1
5511fc9eb58436f98515a29c3259beef	FALSE	0.928571	1
0f0e06eb335cfc24a48b42a708853261	FALSE	0.928571	1
cf4f69bae152d45fe8b410767604f840	FALSE	0.928571	1
21ba54668adcbfd205aeb04b34c6f4d4	FALSE	0.928571	1
12caae314a08d57c3d43cb48089ff4b0	FALSE	0.928571	1
61b54216153a4750433487f027facf7f	FALSE	0.928571	1
8d4a3752a2346374f26dd46e7b072385	FALSE	0.928571	1
c8a6faba8caf08dbdc671c83e9271150	FALSE	0.928571	1
376a46f66ba97bb8dc8d7eb46bdd5a66	FALSE	0.928571	1
7f0aeecd7a0d9e00b4a6f708c94c7bfa	FALSE	0.928571	1
b6eac29b4168a9adc1e455fe45173e0b	FALSE	0.928571	1
9844332b851c805324d8c4fb3e5917ee	FALSE	0.928571	1
504a43f0dfa74dbaedc2d0a36470a14e	FALSE	0.928571	1
2d1a7bf63b7992f75e7d7ba67f683fe5	FALSE	0.928571	1
b2469cd29603ea60ebe6ab9bfeb89087	FALSE	0.928571	1
b0db562fbdf6dd63265b8a8181951c9e	FALSE	0.928571	1
22b6980467ddf2aa6ae92b32525adc83	FALSE	0.928571	1
bc4dc210a7af821d6ad88eb6ac10c9ca	FALSE	0.928571	1
943036ef1770754a4d1eff9ace73eeb3	FALSE	0.928571	1
6e0d3a489c0924efcfff7b276f8cb4af	FALSE	0.928571	1
7e6daf12cdb0c70ce207263d162f097f	FALSE	0.928571	1
0f2c9dd58935a5cceec22ecde0c592f0	FALSE	0.928571	1
4041676460d814e2182b741d783f880a	FALSE	0.928571	1
6ebf5514f471ce6134679df0abeb6a22	FALSE	0.928571	1
f5ed5c8ed81ada9244662a77caa8218b	FALSE	0.928571	1
91d8e613bccc635b03ab277d1927c021	FALSE	0.928571	1
9d94ba11c6014d4aa32b4fefe0a92696	FALSE	0.928571	1
dcf3bfc2f19da6025ba866776862d49b	FALSE	0.928571	1
6b579a1127080a4c0fa8d2e1ba0fc542	FALSE	0.928571	1
420e1dcaefd55c062332f3ab1d838731	FALSE	0.928571	1
9a1e97b520116119f3fa33ec0eaf1108	FALSE	0.928571	1
040d627de6eb6d4c12d4f3eb51c70b6a	FALSE	0.928571	1
