# Supplementary material for: Gluten-free diet exposure prohibits pathobiont expansion and gluten sensitive enteropathy in B cell deficient JH-/- mice
Source: PLoS One. 2022 Mar 24;17(3):e0264977. doi: 10.1371/journal.pone.0264977 (PMC8946719; doi:10.1371/journal.pone.0264977)
Supplement: S3 Table — A Microsoft Excel table is provided that lists significantly differentially enriched predicted microbial genes based on PICRUSt analysis. (XLSX) [file pone.0264977.s007.xlsx]

## Sheet: Sheet1
EC ID#	GF_diet	GF_diet	GF_diet	GF_diet	GF_diet	GF_diet	GF_diet	GF_diet	GF_diet	GF_diet	GF_diet	GR_diet	GF_diet	GF_diet	GF_diet	GF_diet	GF_diet	GF_diet	GF_diet	GR_diet	GR_diet	GR_diet	GR_diet	GR_diet	GR_diet	GR_diet	GR_diet	GR_diet	GR_diet	GR_diet	GR_diet	GR_diet	GR_diet	GR_diet	GR_diet	GR_diet	ttest	FDR
EC:2.7.1.69	17904	12568	17685	15617	12771	17726	13885	13881	14698	12946	11992	8881	14184	11249	15566	14474	9996	12789	13723	12409	13079	7665	11368	9632	10171	9987	10691	7729	7620	12931	6574	12493	4999	10813	9194	6660	1.27593e-05	0.025442
EC:3.2.1.86	11548	8260	13626	10215	9596	8603	12012	11761	12953	11076	8555	8220	11497	5120	8256	7695	5421	7569	9125	7715	8682	5110	7863	6973	6983	8409	9813	7450	6129	6732	2341	6379	1374	5467	4991	2777	0.000143971	0.143539
EC:3.1.1.32	38	31	63	86	118	31	37	31	17	14	118	67	60	42	70	43	72	73	51	155	190	142	140	415	289	436	40	232	293	68	56	39	287	1	125	112	0.000347075	0.230689
EC:3.1.1.4	22	31	58	84	106	41	38	27	15	17	116	82	64	41	61	48	69	94	51	155	184	141	145	392	287	463	43	232	298	62	54	47	274	1	141	102	0.000357458	0.178193
EC:3.6.1.54	48	53	95	76	157	53	85	107	64	63	123	77	69	25	63	137	122	87	148	176	178	172	170	414	296	500	159	247	315	81	62	77	322	15	225	141	0.000364226	0.145253
EC:6.3.1.1	1950	1277	1759	2102	1303	2628	1744	1770	1967	1673	1398	1528	1888	986	1664	1330	925	1336	1313	1335	1454	829	1169	1143	1029	1789	1315	954	1424	1494	474	1180	575	1106	842	542	0.000399191	0.132665
EC:1.7.2.5	7	3	17	4	22	3	10	7	2	6	7	18	1	6	7	15	5	10	13	35	38	35	35	46	39	136	7	7	53	27	14	17	100	0	43	37	0.000417748	0.118999
EC:1.1.1.290	52	46	87	79	147	59	101	89	69	71	127	75	63	31	76	145	132	87	157	182	178	167	167	378	287	493	178	245	302	63	68	65	301	15	223	154	0.000448643	0.111824
EC:2.4.1.161	5	3	11	9	19	9	13	0	0	4	0	21	1	1	3	11	20	12	15	32	47	37	41	46	34	139	2	6	48	24	20	16	96	1	38	30	0.000576394	0.127703
EC:3.4.21.26	14	12	25	23	57	20	25	7	8	17	23	49	6	18	32	67	65	58	75	80	82	103	95	124	81	302	28	40	129	54	43	38	210	12	119	91	0.000690286	0.137643
EC:1.3.99.23	5	4	9	7	17	7	9	1	0	6	1	21	2	6	6	14	10	13	21	35	41	40	39	42	33	156	4	6	49	31	16	16	94	0	42	40	0.000743098	0.134703
EC:2.4.1.180	14	17	33	40	49	21	13	12	3	9	13	23	11	3	5	13	14	15	15	51	88	49	48	70	62	119	9	29	58	16	14	11	72	1	29	38	0.00104859	0.174241
EC:2.3.1.182	17	19	36	21	71	22	16	4	5	14	9	56	11	23	32	77	63	37	83	81	88	96	88	94	73	282	15	40	125	55	49	48	192	7	133	82	0.00106824	0.163852
EC:2.7.6.3	1369	2110	1365	1603	1848	1749	2049	2115	2014	1990	2011	1806	2058	2284	1673	2034	2338	1862	1956	2240	1926	2243	2259	2235	2243	2471	2026	2019	2031	1682	2808	2079	3083	1967	2514	2894	0.00145208	0.206817
EC:4.1.99.17	570	894	713	661	1041	280	261	308	196	322	571	696	366	1311	1190	1054	1330	1271	990	1006	942	1630	1029	1016	1222	816	371	607	1000	1537	1488	1246	1657	1511	1298	1550	0.00169012	0.224673
EC:2.1.3.11	30	13	43	33	81	36	33	10	3	8	9	66	19	19	45	115	106	68	121	109	121	138	126	133	119	440	17	36	164	74	72	58	289	11	185	132	0.00196838	0.24531
EC:2.3.1.129	107	80	216	125	631	116	130	134	76	126	197	209	104	63	121	261	212	159	263	322	392	1317	418	694	434	954	268	412	569	136	130	142	594	26	402	271	0.00219449	0.2574
EC:2.3.1.241	588	908	675	267	1023	235	157	195	120	161	391	163	202	1059	387	1118	1071	669	1071	1092	864	1465	1033	1322	1260	597	431	779	621	224	1366	883	1581	474	1366	1462	0.00234115	0.259347
EC:1.3.1.22	24	12	40	27	62	27	20	8	12	13	9	43	18	19	34	98	68	46	97	81	90	101	93	96	75	290	18	30	130	46	46	53	190	6	119	88	0.00239179	0.251012
EC:2.7.1.40	3353	3959	4379	3956	3700	3316	5381	5425	5592	4983	4168	3667	5179	3387	3312	3722	3623	3512	4059	3846	3468	2905	3764	3116	3559	4244	4377	3106	3111	2963	3328	3489	3223	3007	3696	3378	0.00264292	0.263499
EC:2.5.1.7	4719	3527	3275	3846	3054	4731	3732	3793	3855	3620	3399	2968	3934	3171	3260	3326	3120	3189	3173	3297	3847	2865	3174	2951	2944	3379	3126	2713	2939	3045	3133	3187	3133	3054	3167	3179	0.00271301	0.257607
EC:3.6.1.13	2877	2835	2679	2777	2549	3098	3806	3863	3997	3615	3506	3065	3957	2923	2497	3174	2676	2503	3048	2674	2472	2281	2713	2578	2382	2930	3262	2899	2763	1764	2875	2708	2804	1987	2854	3003	0.00284568	0.257922
EC:3.5.2.17	29	32	60	43	81	40	72	83	58	66	127	37	58	4	6	9	18	17	21	108	75	77	93	321	207	224	172	225	204	20	18	16	105	1	61	56	0.00332173	0.28798
EC:3.4.15.5	69	49	115	100	203	72	54	31	24	36	42	140	46	75	129	303	237	181	294	270	308	286	258	322	239	920	53	103	390	136	117	152	636	28	453	260	0.00337971	0.280798
EC:3.4.14.4	29	18	49	36	94	33	28	12	7	9	9	64	12	41	66	153	127	81	151	118	155	153	134	134	108	433	21	39	179	64	60	72	326	15	225	137	0.00347397	0.277084
EC:1.3.8.1	312	892	1505	1229	1043	214	1646	1682	1876	1544	1207	961	1704	291	415	638	526	708	1080	845	471	550	788	663	832	1131	1123	642	636	73	197	373	174	113	566	298	0.00374241	0.287014
EC:3.1.26.8	2029	1401	1738	2295	1298	2781	2183	2141	2131	2228	2541	1709	2234	918	1626	1250	842	1266	1195	1231	1377	744	1282	1574	886	1792	2215	2204	1532	1412	396	1104	189	1111	662	386	0.00386223	0.285233
EC:5.4.2.8	78	89	192	317	303	144	123	144	98	94	402	114	209	280	806	174	378	613	184	283	355	428	232	977	750	529	267	699	625	1331	253	459	358	1048	209	158	0.0040492	0.288361
EC:1.2.1.11	3195	2972	2987	2855	2879	2432	2430	2296	2194	2600	2985	3044	2327	2750	2520	2651	3007	2950	2987	2833	3009	2820	3005	3082	2863	2734	2935	3540	2962	2969	3135	2844	3029	3020	3022	3136	0.00424708	0.292023
EC:6.1.1.10	3237	3380	3418	3220	3108	3191	4024	3967	4189	3938	3527	3181	4115	3278	3273	3347	3218	3168	3425	3406	3169	2902	3386	2926	3182	3544	3437	2917	2888	3089	3198	3340	3203	3010	3295	3168	0.00440897	0.293049
